# Supplementary material for: Electronic Cigarettes and Female Reproduction: A Systematic Review of Experimental and Clinical Evidence
Source: Int J Mol Sci. 2026 Jul 22;27(14):6528. doi: 10.3390/ijms27146528 (PMC13411675; doi:10.3390/ijms27146528)
Supplement: Supplementary file 1 [file ijms-27-06528-s001.zip]

Archive with 1 entries (1 files):
- ijms-4359023-supplementary.pdf
